# Supplementary material for: Progression of Chronic Kidney Disease and All-Cause Mortality in Patients with Tricuspid Regurgitation
Source: Diseases. 2022 Mar 16;10(1):16. doi: 10.3390/diseases10010016 (PMC8946925; doi:10.3390/diseases10010016)
Supplement: Supplementary file 1 [file diseases-10-00016-s001.zip]

Archive with 1 entries (1 files):
- diseases-1621293-supplementary.pdf
